# Supplementary material for: Impact of COVID-19 on Respiratory Function: A Post-Recovery Comparative Assessment
Source: J Clin Med. 2026 Jan 15;15(2):717. doi: 10.3390/jcm15020717 (PMC12842235; doi:10.3390/jcm15020717)
Supplement: Supplementary file 1 [file jcm-15-00717-s001.zip]

Archive with 1 entries (1 files):
- jcm-4026460-supplementary.pdf
